# Supplementary material for: Grounding Adaptive Cognitive Control in the Intrinsic, Functional Brain Organization: An HD-EEG Resting State Investigation
Source: Brain Sci. 2021 Nov 15;11(11):1513. doi: 10.3390/brainsci11111513 (PMC8615880; doi:10.3390/brainsci11111513)
Supplement: Supplementary file 1 [file brainsci-11-01513-s001.zip]

Archive with 1 entries (1 files):
- brainsci-1431770-supplementary.pdf
